# Supplementary material for: Genetic architecture of fresh-market tomato yield
Source: BMC Plant Biol. 2023 Jan 9;23:18. doi: 10.1186/s12870-022-04018-5 (PMC9827693; doi:10.1186/s12870-022-04018-5)
Supplement: Supplementary file 1 — Additional file 1. [file 12870_2022_4018_MOESM1_ESM.xlsx]

## Sheet: Sheet1
Supplementary Table 1. Normality test in phenotypic data.
Traita	Year	p-valueb
Y	2019	0.526
XY	2019	0.141
SY	2019	<0.05
RY	2019	0.333
Y	2020	0.808
XY	2020	0.060
SY	2020	<0.05
RY	2020	0.060
Y	2021	0.594
XY	2021	0.142
SY	2021	<0.05
RY	2021	0.361
aY, the total yield; XY, the yield of extra-large-sized fruit; SY, the yield of any fruit smaller than medium size; RY, the yield of red-colored fruit regardless of size.
bThe right-tailed probability of the chi-squared distribution for the Anderson-Darling test.
