# Supplementary material for: Genetic architecture of fresh-market tomato yield
Source: BMC Plant Biol. 2023 Jan 9;23:18. doi: 10.1186/s12870-022-04018-5 (PMC9827693; doi:10.1186/s12870-022-04018-5)
Supplement: Supplementary file 2 — Additional file 2. [file 12870_2022_4018_MOESM2_ESM.xlsx]

## Sheet: Additional file 2
Supplementary Table 2. BLUP values for 19 traits in the inbred tomato set.
	Traita
Tomato line	Y	XY	SY	RY	FN	LFN	LY	MFN	MLXFN	MLXRFN	MLXRY	MLXY	MY	RFN	SFN	SRY	SW	W	XFN
Fla. 8059	0.0984	-0.2852	0.0477	-0.1651	-2.9749	-0.6636	-0.0434	3.2759	1.8686	-0.9053	-0.1894	0.1003	0.3225	-1.4236	-5.1887	-0.0261	0.0003	-0.0046	-1.3467
Fla.CGH89-1	-1.1456	-1.0461	0.4227	-0.3217	-14.3209	-3.3689	-0.4825	-1.9551	-10.6686	-2.5987	-0.5357	-1.758	-0.2235	-2.8504	-2.5474	0.0906	0.0048	-0.0084	-4.3642
Fla. 7907B	-0.2615	-0.7796	1.1595	0.1214	-12.8436	0.3384	0.1015	1.2271	-2.1688	-0.7559	-0.2858	-0.5273	0.1602	8.1142	-10.6514	0.3112	-0.0013	-0.0149	-3.7315
Fla. 630	0.5843	-1.1175	3.2078	-0.5226	84.6609	-3.6767	-0.5161	-4.2264	-14.407	-5.7027	-0.9084	-2.1411	-0.4355	7.5147	103.522	0.1748	-0.0009	-0.0433	-4.5724
Fla. 678	-0.3581	-0.5783	0.3366	-0.5734	10.4047	-0.2611	-0.0647	1.0759	-0.1767	-4.1994	-0.7258	-0.2658	0.0929	-6.6046	10.8942	-0.0239	-0.0003	-0.0146	-1.2794
Fla. 701	0.3204	-0.7815	0.417	-0.4465	14.8055	2.2126	0.1604	1.5638	4.1889	-0.0703	-0.5675	-0.4624	0.1496	-1.8233	10.126	-0.0211	0.0001	-0.0202	-0.2327
Fla. 7060	-0.4903	0.0756	-0.8247	-0.1967	-23.4028	1.0766	0.2032	-0.6643	1.3939	-2.1029	-0.2301	0.4721	-0.0349	-4.3967	-25.9301	-0.0261	0.0001	0.0298	0.9731
Fla. 7171	1.2875	0.4967	0.0679	0.4409	-4.2159	3.0937	0.5654	2.0117	8.9872	3.3856	0.5802	1.6485	0.2426	2.2763	-14.4933	-0.0149	0.0016	0.0227	2.9361
Fla. 7324	1.0537	0.3618	-0.0679	0.6971	9.4938	2.9935	0.4649	2.4476	8.4028	6.5533	0.9004	1.182	0.2518	5.5454	0.0939	-0.0137	-0.0004	-0.0026	2.0114
Fla. 7481	-0.6302	-0.7315	0.2187	-0.4324	-10.9526	-1.2648	-0.1673	-0.473	-5.1969	-2.7712	-0.5276	-0.932	-0.062	-5.1087	-5.3088	-0.0261	-0.0003	-0.0199	-3.0501
Fla. 7547	-0.9138	-0.7703	-0.185	-0.0416	-17.1377	-0.7805	-0.0859	-1.2722	-5.2854	0.5943	-0.1088	-1.0175	-0.1262	0.254	-11.4918	0.0342	0.002	0.0001	-2.7095
Fla. 7600	-0.4308	-1.0283	0.4293	-0.1638	6.1846	-0.2628	-0.0483	3.6682	0.5936	1.3176	-0.2058	-0.6203	0.3026	0.3226	5.5565	-0.0082	-0.0006	-0.0254	-3.3422
Fla. 7613	0.306	0.6995	-0.5067	0.1393	-12.7451	0.5053	0.102	0.1809	2.8071	-0.0876	0.1982	0.7651	0.0157	-1.8552	-16.1741	-0.0261	-0.0004	0.016	1.833
Fla. 7722	0.8071	0.7712	-0.5115	0.4353	-10.2434	3.7951	0.5171	0.6168	9.4653	3.9561	0.5772	1.5025	0.0524	2.3356	-21.1566	-0.0181	0.0007	0.0241	4.2502
Fla. 7770	1.1935	1.5888	-0.6245	0.5714	-13.6709	2.743	0.4201	-0.6474	8.7216	3.6027	0.7555	1.8994	-0.0595	2.3323	-23.7978	-0.0261	0.0006	0.039	6.0023
Fla. 7771	1.6603	0.1964	0.4563	0.119	16.9513	4.2175	0.6149	4.4501	11.9916	2.114	0.1761	1.5251	0.4284	0.2791	3.1739	-0.0194	0	0.0001	1.6348
Fla. 7775	0.0953	-0.5072	0.9173	-0.1138	10.828	-2.1004	-0.2941	1.1197	-3.3424	-1.0829	-0.1601	-0.7173	0.0971	-1.6504	14.8531	-0.0046	0	-0.0201	-2.1479
Fla. 7776	0.4316	0.1046	-0.2582	0.1068	-5.7523	1.6409	0.2825	2.5784	5.8529	0.9663	0.1424	0.8599	0.2855	-0.5802	-12.5123	-0.0087	0.0004	0.0069	0.8434
Fla. 7781	0.5527	-0.0312	0.2453	0.1385	-0.525	0.0198	0.0245	1.1583	1.7425	1.3738	0.1981	0.3003	0.1861	0.1368	-3.0068	-0.0227	0.0003	-0.0019	0.3577
Fla. 7804	-0.0927	0.1158	-0.347	-0.0074	-18.2802	-0.363	0.0649	-0.0371	-0.6813	-0.9522	0.0043	0.0863	0.0125	-2.7761	-17.8549	-0.0219	0.0008	0.0151	-0.276
Fla. 7946	-0.0496	0.1124	-0.4512	0.2302	-16.4704	1.0766	0.1476	1.0322	3.4509	2.2783	0.3214	0.5102	0.1512	0.6026	-20.9092	-0.0154	0.0001	0.0161	0.5801
Fla. 8000	0.9314	0.1435	0.1139	0.2059	6.3937	2.8323	0.4197	1.2999	6.6845	2.8338	0.3004	0.9698	0.1575	1.5174	-1.3908	-0.0172	0	-0.0001	1.3771
Fla. 8021	-1.1647	-0.8002	-0.2527	-0.4218	-15.4617	-2.184	-0.3397	-0.9089	-5.4183	-2.7549	-0.6446	-1.2642	-0.0722	-5.1212	-8.7823	0.0004	-0.0004	-0.0248	-1.6516
Fla. 8022	-0.5626	0.2917	-0.8081	0.1803	0.1173	7.8486	-0.1996	1.7684	18.3253	13.2535	0.2308	-0.5219	-0.2681	12.5658	-22.4106	-0.0073	-0.0014	-0.0236	6.0794
Fla. 8044	-0.0401	0.507	-0.5835	-0.0236	-21.8126	-0.2799	-0.0545	-1.4737	-0.829	-0.4668	-0.0125	0.1096	-0.1398	-2.7541	-21.4868	-0.0206	-0.0001	0.0156	1.4782
Fla. 8109	-0.2959	-0.2933	0.0723	-0.4968	-3.2113	-0.7638	-0.1166	0.1809	-1.5844	-4.0028	-0.6184	-0.2867	0.0154	-6.3409	-1.5269	-0.019	0.0002	-0.0068	-0.9574
Fla. 8111	0.4117	0.7277	-0.5416	0.1724	-17.2165	1.7411	0.3093	-1.3884	3.0373	0.1583	0.2295	1.011	-0.0574	-1.4461	-20.9765	-0.0056	0.0002	0.0292	2.5955
Fla. 8124	0.0564	0.1305	-0.2611	-0.2131	-12.6733	0.2913	0.1224	0.384	1.2703	-2.008	-0.2814	0.3062	0.0187	-4.1901	-14.4822	-0.0056	0.0002	0.0042	0.2458
Fla. 8233	0.3809	-0.4115	0.7453	-0.4668	2.5208	1.0397	0.1747	0.7476	0.5405	-3.6062	-0.5739	-0.0389	0.0895	-5.9159	1.8947	-0.025	0.0001	-0.0126	-1.3954
Fla. 8249	0.1291	0.1221	-0.1362	-0.048	-2.1146	0.4583	0.0998	0.5958	1.0634	-0.6768	-0.0495	0.1426	0.051	-2.4746	-3.5409	-0.0212	0.0001	0	-0.1424
Fla. 8286	0.5762	-0.2274	0.5819	-0.3044	17.6488	-0.2127	-0.0063	2.8836	2.5061	-2.4647	-0.3663	0.2541	0.3126	-4.7109	15.0412	-0.0242	-0.0003	-0.0157	-0.7627
Fla. 8293	1.0208	1.2542	-0.4168	0.1564	-13.3163	-0.1626	0.0571	-0.0807	3.0904	-0.6762	0.2251	1.1471	-0.0404	-2.7382	-17.0746	-0.0261	-0.0001	0.0227	3.0335
Fla. 8297	-0.8014	-0.377	-0.4979	0.0604	-22.5349	-0.4632	-0.0483	-0.5602	-3.1782	1.4712	0.0625	-0.7782	-0.035	1.0128	-19.3557	-0.0047	0.0005	-0.0055	-1.8821
Fla. 8344	-0.3433	-0.4137	0.9942	0.0056	53.6144	-2.4572	-0.3475	-2.6632	-9.3185	-0.8145	-0.1242	-1.2946	-0.2992	6.3609	70.0458	0.0879	-0.0007	-0.036	-1.8124
Fla. 8352	-1.8111	-0.5832	-0.7224	-0.4469	-33.2309	-2.5673	-0.3405	-2.9577	-8.4905	-3.343	-0.5429	-1.1517	-0.2843	-5.8063	-24.2181	-0.0261	-0.0004	0.0072	-2.0281
Fla. 8383	0.1644	-0.1003	-0.1111	-0.0299	-5.7917	1.0397	0.1735	1.6339	2.4884	0.0669	-0.0181	0.1966	0.1382	-1.6078	-8.7505	-0.0246	0.0003	-0.0037	-0.6005
Fla. 8516	0.928	0.7984	0.0122	0.1966	-2.5022	0.3384	0.0624	0.8783	4.7373	0.6108	0.2778	0.9638	0.0737	-1.4351	-7.9501	-0.0261	0.0002	0.0062	2.9848
Fla. 8517	0.2042	-1.0598	2.7254	-0.3694	137.786	-3.9199	-0.5537	-4.8757	-14.8654	-5.4778	-0.89	-2.2017	-0.5102	31.5255	156.711	0.3207	-0.0024	-0.0552	-4.4129
Fla. 8561	1.2647	0.911	0.061	0.1283	4.0572	1.8413	0.2752	1.663	8.1372	0.0748	0.1702	1.4272	0.1561	-1.6733	-5.1287	-0.0056	-0.0001	0.0061	3.7635
Fla. 8570	-0.4139	0.736	-0.8775	0.3602	-30.0398	-1.365	-0.1629	-1.9551	-2.0626	1.8084	0.4764	0.1112	-0.2039	0.5219	-28.24	-0.0209	0.0008	0.0582	1.5734
Fla. 8599	0.4701	0.747	-0.2135	-0.3114	-5.4569	0.2382	0.0459	0.0501	3.1967	-3.3075	-0.3703	0.8635	0.0071	-5.7783	-9.2107	-0.0261	-0.0001	0.01	2.5955
Fla. 8608	0.5233	0.0881	0.1151	0.1011	0.2161	0.9896	0.1215	0.8348	3.2498	1.1323	0.1482	0.3642	0.0757	-0.581	-3.5079	-0.0194	0.0003	-0.0058	1.0381
Fla. 8624	0.0119	0.3465	-0.4277	-0.3493	-10.7753	-0.4632	-0.0273	0.3988	2.6655	-2.3115	-0.4253	0.3242	0.047	-4.6005	-14.0131	-0.0261	0.0003	0.0091	2.4008
Fla. 8626	-0.2694	-0.1646	-0.2378	-0.325	-12.9225	-0.3447	-0.0248	0.7413	0.0081	-2.8555	-0.4018	0.1183	0.1299	-5.2798	-13.3843	-0.0231	0.0003	0.005	-0.612
Fla. 8629	0.7131	-0.0074	-0.0788	0.2611	-2.2461	2.4925	0.4337	2.8254	6.2424	2.3296	0.3303	0.9177	0.3589	1.1901	-9.3908	0.0055	0.0001	0.0056	0.0971
Fla. 8638	-0.083	0.5036	-0.2736	0.1206	-14.2744	-1.2333	-0.1471	-1.6745	-1.9722	-0.3051	0.1661	0.1544	-0.1706	-2.1493	-12.1802	-0.0056	0	0.0086	1.2038
Fla. 8653	1.3047	1.0214	-0.0261	0.0588	-0.1084	1.7114	0.3513	1.4927	8.6907	-0.2121	0.0938	1.521	0.1421	-1.7983	-10.4424	-0.0224	0.0002	0.0144	4.5254
Fla. 8680	-1.7866	-1.0598	0.4095	-0.6301	-12.5481	-3.9199	-0.5537	-4.527	-14.4404	-4.9344	-0.8526	-2.1923	-0.5028	-2.9787	3.5155	0.0343	-0.0011	-0.0445	-4.4129
Fla. 8735	-0.6843	0.5325	-0.7663	0.0859	-29.9216	-2.0162	-0.2674	-2.609	-3.55	-0.5098	0.1106	-0.0524	-0.2589	-2.1733	-26.4391	-0.0041	0.0006	0.0492	1.5734
Fla. 8753	-0.0369	-1.0598	2.5148	-0.3194	293.065	-3.9199	-0.5537	-4.8757	-14.8654	-5.4778	-0.89	-2.2017	-0.5102	50.2472	314.448	0.3645	-0.0035	-0.0644	-4.4129
Fla. 8792	0.2259	-0.6331	0.6513	-0.2132	14.1181	-0.5441	-0.0667	2.2671	0.1685	-1.3105	-0.2876	-0.1937	0.259	-2.6023	14.1487	0.0031	-0.0005	-0.021	-1.891
Fla. 8814	0.5246	-0.1707	0.5381	-0.0829	7.1294	-0.5677	-0.0529	1.6998	0.0759	-0.2805	-0.069	-0.1397	0.1718	-1.5887	6.7685	-0.0309	-0.0001	-0.0137	-1.3509
Fla. 8820	0.9095	0.6468	0.0301	0.2509	-4.6098	0.9729	0.1612	0.7621	4.4362	1.3519	0.3447	0.9193	0.1089	-0.4816	-9.751	-0.0261	0.0005	0.0116	2.2223
Fla. 8834	-0.2298	-0.4072	-0.1002	0.0037	-10.7162	-0.864	-0.1166	2.1861	0.328	0.5498	0.0018	-0.0914	0.2426	-0.1584	-11.3117	-0.0028	0.0004	0.0041	-1.3467
Fla. 8872	-0.3412	0.9525	-0.715	0.0682	-27.4988	-2.4671	-0.342	-2.1731	-3.0719	-1.846	0.0893	0.2988	-0.2551	-3.764	-24.5182	-0.0056	0.0003	0.0752	1.9628
Fla. 8916	-0.4349	-0.2229	-0.0781	-0.4284	-6.7372	-0.4799	-0.0761	0.021	-1.0532	-3.3539	-0.5231	-0.2228	-0.0222	-5.7704	-5.709	-0.0239	-0.0004	-0.0095	-0.568
Fla. 8925	1.334	1.1904	0.0078	0.4467	1.9298	1.1399	0.1966	0.0501	5.9591	2.4682	0.5924	1.488	0.0154	1.0408	-4.8286	-0.0227	0.0003	0.0228	4.2502
Fla. 8932	-0.5004	0.5307	-0.7773	0.0202	-23.5395	-0.2127	-0.021	-1.8679	0.3811	-0.5327	0.0594	0.4967	-0.1914	-2.9013	-24.3981	-0.0261	0.0001	0.0415	2.5955
Fla. 8986	-0.3297	-0.0351	-0.3048	-0.3434	-13.6843	-0.1961	-0.0106	-0.0124	-0.2329	-2.5783	-0.4304	-0.0695	-0.019	-4.5007	-14.5813	-0.0309	-0.0001	-0.001	0.0658
Fla. 8280	-0.0423	-0.1111	0.0665	-0.1619	-6.4811	-0.029	0.0089	1.198	1.4613	-1.3884	-0.1755	0.2515	0.1361	-3.7043	-8.2902	-0.0261	0.0002	-0.0017	-0.0164
Fla. 8610	-0.5626	-0.5224	-0.6031	0.0824	-15.4437	2.8933	0.2742	0.9219	2.9311	3.5416	0.1182	-0.2067	0.1269	2.9591	-19.0555	-0.0224	0.0002	-0.0061	-1.2007
Fla. 8630	-0.1003	-1.0598	1.4821	0.0548	2.3435	-1.4652	-0.3332	0.1373	-6.0468	-1.4089	-0.4348	-1.1341	0.1569	7.6393	9.1583	0.4136	0.0011	-0.0176	-4.3155
Fla. 8923	0.2295	1.1442	-0.6922	-0.2037	-20.4666	-0.864	-0.0776	-1.3884	-1.1063	-3.0338	-0.2407	0.505	-0.1036	-5.2611	-19.5958	-0.0261	0.0004	0.0275	1.3301
Fla. 8924	1.3281	0.929	-0.4333	0.6894	-6.5205	3.9788	0.6297	2.3459	11.3069	5.1802	0.883	1.9204	0.2529	4.3305	-19.4557	-0.0106	0.0004	0.0248	3.8284
TG174554	0.7342	1.1199	-0.347	-0.2854	-1.9489	1.9126	0.3061	0.1157	4.8801	-2.3017	-0.3409	0.9078	-0.0002	-4.118	-8.5921	-0.0309	-0.0001	0.0039	2.3154
TG174809	0.1562	0.1798	-0.3815	-0.1421	-6.5815	2.47	0.3845	1.7444	5.4036	-1.0841	-0.1511	0.7603	0.1845	-2.5009	-14.0203	-0.0309	0.0001	0.0067	0.2963
TG180408	-0.0184	0.1197	-0.2979	-0.2064	-14.5018	-0.9578	-0.1036	0.9189	1.2462	-1.5846	-0.2378	0.2698	0.0919	-3.2	-16.9846	-0.027	0.0001	0.0062	0.9605
TG180467	-0.7617	0.144	-0.8278	-0.0147	-27.3535	-1.4873	-0.1895	-1.3568	-4.0507	0.0144	0.0148	-0.5069	-0.1475	-0.9167	-23.6062	-0.0287	-0.0002	0.0371	-0.3945
aY, the total yield; XY, the yield of extra-large-sized fruit; SY, the yield of any fruit smaller than medium size; RY, the yield of red-colored fruit regardless of size; FN, the total number of fruits per plant; LFN, the number of large-size fruit; LY, the yield of large-size fruit; MFN, the number of medium-size fruit; MLXFN, the number of medium-sized or larger fruits; MLXRFN, the number of me…
