# Supplementary material for: Genetic architecture of fresh-market tomato yield
Source: BMC Plant Biol. 2023 Jan 9;23:18. doi: 10.1186/s12870-022-04018-5 (PMC9827693; doi:10.1186/s12870-022-04018-5)
Supplement: Supplementary file 6 — Additional file 6. [file 12870_2022_4018_MOESM6_ESM.xlsx]

## Sheet: Sheet1
Supplementary Table 3. Mapping results.
Mapping method	Method integrated into mrMLM	Mapping ID	Chromosome no.	Physical position (Mbp)	Interval start (Mbp)	Interval end (Mbp)	Traita	F2 population used in mapping	LOD	-log10P
QTL linkage mapping	nab	mID44	1	1.354	0	5.632	Y	A	4.9	na
GWA using the filtered SNP set	ISIS EM-BLASSO	mID59	1	3.105	na	na	Y	na	4.7847	5.572
GWA using the filtered SNP set	ISIS EM-BLASSO	mID72	1	5.671	na	na	SY	na	4.1612	4.9206
GWA using the regularization SNP set	mrMLM	mID86	1	8.583	na	na	Y	na	3.9541	4.7034
GWA using the regularization SNP set	pKWmEB	mID86	1	8.583	na	na	Y	na	4.4659	5.2394
GWA using the regularization SNP set	pLARmEB	mID86	1	8.583	na	na	Y	na	13.9825	14.991
GWA using the filtered SNP set	FASTmrMLM	mID86	1	8.583	na	na	Y	na	9.5865	10.516
GWA using the filtered SNP set	pLARmEB	mID86	1	8.583	na	na	Y	na	9.5865	10.516
GWA using the filtered SNP set	ISIS EM-BLASSO	mID86	1	8.583	na	na	Y	na	5.2148	6.0194
GWA using the regularization SNP set	mrMLM	mID2	1	10.039	na	na	XY	na	3.1569	3.862
GWA using the filtered SNP set	FASTmrEMMA	mID4	1	10.075	na	na	XY	na	3.2275	3.9369
GWA using the filtered SNP set	ISIS EM-BLASSO	mID12	1	10.485	na	na	RY	na	3.6295	4.3619
GWA using the filtered SNP set	FASTmrEMMA	mID15	1	10.573	na	na	Y	na	3.1967	3.9043
GWA using the regularization SNP set	pLARmEB	mID17	1	10.597	na	na	XY	na	5.7894	6.6152
GWA using the filtered SNP set	ISIS EM-BLASSO	mID17	1	10.597	na	na	XY	na	3.3411	4.0573
GWA using the regularization SNP set	FASTmrMLM	mID18	1	10.599	na	na	RY	na	3.2134	3.922
GWA using the regularization SNP set	pLARmEB	mID18	1	10.599	na	na	RY	na	3.5662	4.2951
GWA using the filtered SNP set	ISIS EM-BLASSO	mID18	1	10.599	na	na	RY	na	6.322	7.1657
GWA using the filtered SNP set	FASTmrMLM	mID27	1	10.927	na	na	SY	na	3.1243	3.8274
GWA using the filtered SNP set	mrMLM	mID30	1	10.948	na	na	SY	na	4.8369	5.6264
GWA using the regularization SNP set	ISIS EM-BLASSO	mID36	1	11.074	na	na	XY	na	5.5741	6.3922
GWA using the filtered SNP set	ISIS EM-BLASSO	mID38	1	11.169	na	na	XY	na	4.1659	4.9255
GWA using the regularization SNP set	mrMLM	mID39	1	11.169	na	na	XY	na	3.5712	4.3004
GWA using the filtered SNP set	FASTmrMLM	mID42	1	13.295	na	na	RY	na	3.8335	4.5767
GWA using the filtered SNP set	ISIS EM-BLASSO	mID54	1	22.649	na	na	RY	na	5.8699	6.6985
GWA using the regularization SNP set	ISIS EM-BLASSO	mID65	1	39.074	na	na	RY	na	4.8016	5.5896
GWA using the regularization SNP set	pLARmEB	mID65	1	39.074	na	na	RY	na	5.2342	6.0396
GWA using the filtered SNP set	ISIS EM-BLASSO	mID68	1	45.964	na	na	XY	na	4.9944	5.7903
GWA using the regularization SNP set	FASTmrMLM	mID73	1	58.653	na	na	XY	na	3.8774	4.6228
GWA using the regularization SNP set	ISIS EM-BLASSO	mID73	1	58.653	na	na	XY	na	6.0965	6.9328
GWA using the filtered SNP set	ISIS EM-BLASSO	mID77	1	59.535	na	na	SY	na	4.3848	5.1546
GWA using the filtered SNP set	mrMLM	mID118	2	2.773	na	na	SY	na	10.6366	11.5877
GWA using the filtered SNP set	ISIS EM-BLASSO	mID125	2	9.694	na	na	SY	na	4.9131	5.7057
QTL linkage mapping	na	mID98	2	16.435	12.157	20.713	Y	D	4.5	na
GWA using the regularization SNP set	ISIS EM-BLASSO	mID106	2	19.741	na	na	Y	na	3.8759	4.6212
GWA using the regularization SNP set	pKWmEB	mID106	2	19.741	na	na	Y	na	3.6858	4.4212
GWA using the regularization SNP set	pLARmEB	mID106	2	19.741	na	na	Y	na	3.7292	4.4669
GWA using the filtered SNP set	FASTmrMLM	mID106	2	19.741	na	na	Y	na	4.8237	5.6126
GWA using the filtered SNP set	pLARmEB	mID106	2	19.741	na	na	Y	na	4.8237	5.6126
GWA using the regularization SNP set	pLARmEB	mID108	2	21.737	na	na	Y	na	4.9139	5.7065
GWA using the filtered SNP set	FASTmrMLM	mID108	2	21.737	na	na	Y	na	3.4565	4.1793
GWA using the filtered SNP set	pLARmEB	mID108	2	21.737	na	na	Y	na	3.4565	4.1793
GWA using the filtered SNP set	ISIS EM-BLASSO	mID111	2	22.641	na	na	Y	na	6.1075	6.9441
GWA using the regularization SNP set	pLARmEB	mID113	2	23.129	na	na	RY	na	6.9741	7.8379
GWA using the filtered SNP set	FASTmrEMMA	mID114	2	26.571	na	na	SY	na	3.7714	4.5114
GWA using the filtered SNP set	ISIS EM-BLASSO	mID126	3	1.018	na	na	SY	na	4.5741	5.3524
GWA using the filtered SNP set	FASTmrEMMA	mID151	3	4.763	na	na	SY	na	3.4557	4.1784
QTL linkage mapping	na	mID152	3	4.891	613.576	9.169	RY	C	10	na
GWA using the filtered SNP set	FASTmrEMMA	mID160	3	7.249	na	na	Y	na	3.3448	4.0612
GWA using the filtered SNP set	FASTmrEMMA	mID140	3	24.459	na	na	SY	na	6.3523	7.1969
GWA using the filtered SNP set	ISIS EM-BLASSO	mID143	3	27.627	na	na	RY	na	4.1166	4.8739
QTL linkage mapping	na	mID146	3	32.097	27.819	36.375	Y	A	12.5	na
GWA using the filtered SNP set	FASTmrMLM	mID148	3	42.680	na	na	SY	na	5.4672	6.2814
GWA using the filtered SNP set	ISIS EM-BLASSO	mID150	3	47.213	na	na	Y	na	4.885	5.6764
QTL linkage mapping	na	mID202	4	7.601	3.323	11.879	Y	A	7	na
QTL linkage mapping	na	mID204	4	7.840	3.562	12.118	Y	A	14	na
GWA using the filtered SNP set	ISIS EM-BLASSO	mID166	4	16.223	na	na	XY	na	6.9799	7.8438
GWA using the regularization SNP set	ISIS EM-BLASSO	mID169	4	18.891	na	na	RY	na	3.8156	4.5578
GWA using the filtered SNP set	ISIS EM-BLASSO	mID172	4	21.201	na	na	RY	na	5.2208	6.0256
GWA using the regularization SNP set	pLARmEB	mID179	4	29.110	na	na	RY	na	5.017	5.8138
GWA using the regularization SNP set	ISIS EM-BLASSO	mID180	4	31.408	na	na	Y	na	3.3282	4.0436
GWA using the filtered SNP set	mrMLM	mID180	4	31.408	na	na	Y	na	4.9153	5.708
GWA using the filtered SNP set	ISIS EM-BLASSO	mID184	4	38.857	na	na	Y	na	6.7121	7.568
GWA using the filtered SNP set	ISIS EM-BLASSO	mID186	4	41.581	na	na	SY	na	6.6064	7.4591
QTL linkage mapping	na	mID189	4	48.529	44.251	52.807	Y	A	10	na
QTL linkage mapping	na	mID197	4	58.230	53.952	62.508	SY	C	5	na
QTL linkage mapping	na	mID236	5	7.744	3.466	12.22	SY	D	9	na
QTL linkage mapping	na	mID237	5	7.817	3.539	12.95	Y	A	15.1	na
QTL linkage mapping	na	mID238	5	7.919	3.641	12.197	SY	D	8	na
QTL linkage mapping	na	mID239	5	8.058	3.780	12.336	SY	D	7	na
GWA using the filtered SNP set	mrMLM	mID240	5	8.642	na	na	Y	na	6.3014	7.1444
QTL linkage mapping	na	mID242	5	9.902	5.624	14.180	SY	D	14	na
QTL linkage mapping	na	mID206	5	10.000	5.722	14.278	SY	D	20	na
GWA using the filtered SNP set	ISIS EM-BLASSO	mID207	5	10.597	na	na	RY	na	7.1621	8.0313
GWA using the filtered SNP set	FASTmrEMMA	mID210	5	13.802	na	na	SY	na	4.1551	4.9142
GWA using the filtered SNP set	ISIS EM-BLASSO	mID211	5	16.102	na	na	SY	na	5.2539	6.06
QTL linkage mapping	na	mID212	5	19.804	15.526	24.082	SY	D	25	na
GWA using the regularization SNP set	pLARmEB	mID215	5	25.565	na	na	XY	na	6.52	7.37
GWA using the filtered SNP set	FASTmrMLM	mID215	5	25.565	na	na	XY	na	4.4145	5.1857
GWA using the filtered SNP set	pLARmEB	mID215	5	25.565	na	na	XY	na	5.5718	6.3898
GWA using the filtered SNP set	ISIS EM-BLASSO	mID215	5	25.565	na	na	XY	na	4.1887	4.9494
GWA using the regularization SNP set	ISIS EM-BLASSO	mID219	5	27.488	na	na	XY	na	6.0497	6.8844
GWA using the regularization SNP set	pLARmEB	mID219	5	27.488	na	na	XY	na	6.0711	6.9065
GWA using the filtered SNP set	FASTmrMLM	mID219	5	27.488	na	na	XY	na	6.2506	7.092
GWA using the filtered SNP set	pLARmEB	mID219	5	27.488	na	na	XY	na	5.3734	6.1841
GWA using the filtered SNP set	FASTmrEMMA	mID225	5	37.354	na	na	XY	na	3.1595	3.8648
GWA using the filtered SNP set	FASTmrMLM	mID227	5	47.023	na	na	SY	na	5.6093	6.4287
QTL linkage mapping	na	mID228	5	47.912	43.634	52.190	SY	D	31	na
GWA using the regularization SNP set	mrMLM	mID260	6	6.744	na	na	RY	na	3.3013	4.0151
GWA using the regularization SNP set	pLARmEB	mID260	6	6.744	na	na	RY	na	6.0608	6.8959
GWA using the filtered SNP set	FASTmrMLM	mID260	6	6.744	na	na	RY	na	5.0798	5.8791
GWA using the regularization SNP set	FASTmrMLM	mID261	6	6.744	na	na	RY	na	4.4817	5.2559
GWA using the regularization SNP set	ISIS EM-BLASSO	mID261	6	6.744	na	na	RY	na	4.3756	5.145
GWA using the filtered SNP set	mrMLM	mID266	7	15.948	na	na	SY	na	8.7146	9.6243
GWA using the filtered SNP set	mrMLM	mID268	7	19.885	na	na	Y	na	3.5027	4.2281
GWA using the regularization SNP set	FASTmrMLM	mID269	7	21.642	na	na	RY	na	4.4005	5.171
GWA using the regularization SNP set	ISIS EM-BLASSO	mID269	7	21.642	na	na	RY	na	6.6457	7.4996
GWA using the regularization SNP set	mrMLM	mID269	7	21.642	na	na	RY	na	4.47	5.2437
GWA using the regularization SNP set	pKWmEB	mID269	7	21.642	na	na	RY	na	3.174	3.8802
GWA using the regularization SNP set	pLARmEB	mID269	7	21.642	na	na	RY	na	4.1299	4.8878
GWA using the filtered SNP set	pLARmEB	mID271	7	28.125	na	na	RY	na	4.5801	5.3586
GWA using the filtered SNP set	ISIS EM-BLASSO	mID272	7	28.368	na	na	Y	na	6.7006	7.5562
GWA using the regularization SNP set	FASTmrEMMA	mID274	7	35.851	na	na	Y	na	4.0659	4.8207
GWA using the regularization SNP set	mrMLM	mID274	7	35.851	na	na	Y	na	3.873	4.6182
GWA using the regularization SNP set	pLARmEB	mID275	7	41.134	na	na	Y	na	4.1193	4.8767
QTL linkage mapping	na	mID281	7	59.742	55.464	64.020	SY	C	4.7	na
QTL linkage mapping	na	mID286	7	61.073	56.795	65.351	XY	A	3.8	na
QTL linkage mapping	na	mID326	8	6.994	2.716	11.272	RY	C	12	na
GWA using the filtered SNP set	pLARmEB	mID303	8	26.450	na	na	RY	na	7.4801	8.3583
GWA using the filtered SNP set	ISIS EM-BLASSO	mID304	8	29.563	na	na	Y	na	5.739	6.563
QTL linkage mapping	na	mID314	8	49.146	44.869	53.424	Y	C	7	na
GWA using the filtered SNP set	ISIS EM-BLASSO	mID316	8	50.307	na	na	RY	na	8.7595	9.6703
GWA using the regularization SNP set	ISIS EM-BLASSO	mID317	8	50.307	na	na	SY	na	3.5298	4.2567
GWA using the filtered SNP set	pLARmEB	mID317	8	50.307	na	na	SY	na	3.9864	4.7373
GWA using the regularization SNP set	ISIS EM-BLASSO	mID318	8	50.994	na	na	XY	na	3.5491	4.2771
GWA using the regularization SNP set	mrMLM	mID323	8	56.152	na	na	RY	na	4.2739	5.0386
GWA using the regularization SNP set	pLARmEB	mID323	8	56.152	na	na	RY	na	5.7459	6.5701
GWA using the filtered SNP set	FASTmrMLM	mID323	8	56.152	na	na	RY	na	7	7.8645
GWA using the filtered SNP set	pLARmEB	mID323	8	56.152	na	na	RY	na	5.6017	6.4208
GWA using the regularization SNP set	pLARmEB	mID336	9	1.584	na	na	Y	na	4.1284	4.8862
GWA using the filtered SNP set	ISIS EM-BLASSO	mID336	9	1.584	na	na	Y	na	4.7504	5.5362
GWA using the filtered SNP set	mrMLM	mID357	9	6.647	na	na	SY	na	8.9366	9.8515
GWA using the filtered SNP set	ISIS EM-BLASSO	mID333	9	13.920	na	na	XY	na	5.9803	6.8127
GWA using the regularization SNP set	ISIS EM-BLASSO	mID334	9	13.920	na	na	XY	na	12.8425	13.8331
GWA using the regularization SNP set	pKWmEB	mID334	9	13.920	na	na	XY	na	3.874	4.6192
GWA using the regularization SNP set	pLARmEB	mID334	9	13.920	na	na	XY	na	13.1663	14.1621
GWA using the filtered SNP set	FASTmrMLM	mID334	9	13.920	na	na	XY	na	8.1959	9.0929
GWA using the filtered SNP set	pLARmEB	mID334	9	13.920	na	na	XY	na	8.5163	9.4212
GWA using the filtered SNP set	ISIS EM-BLASSO	mID343	9	30.882	na	na	SY	na	4.7802	5.5673
GWA using the filtered SNP set	mrMLM	mID346	9	40.091	na	na	SY	na	9.5193	10.4473
QTL linkage mapping	na	mID347	9	40.459	36.181	44.737	Y	A	17	na
GWA using the filtered SNP set	mrMLM	mID354	9	57.398	na	na	SY	na	10.1725	11.1143
GWA using the regularization SNP set	ISIS EM-BLASSO	mID355	9	60.431	na	na	XY	na	9.7229	10.6553
GWA using the regularization SNP set	pLARmEB	mID355	9	60.431	na	na	XY	na	10.4435	11.3908
GWA using the filtered SNP set	FASTmrMLM	mID355	9	60.431	na	na	XY	na	7.9397	8.8301
GWA using the filtered SNP set	pLARmEB	mID355	9	60.431	na	na	XY	na	6.5714	7.423
QTL linkage mapping	na	mID358	9	67.579	63.302	71.857	RY	C	6	na
QTL linkage mapping	na	mID360	9	67.680	63.402	71.958	RY	C	18	na
QTL linkage mapping	na	mID363	9	68.012	63.734	72.290	RY	C	9	na
QTL linkage mapping	na	mID364	9	68.166	63.888	72.444	SY	C	21	na
QTL linkage mapping	na	mID365	9	68.235	63.957	72.513	RY	C	9	na
QTL linkage mapping	na	mID366	9	68.262	63.984	72.540	SY	C	18	na
GWA using the filtered SNP set	FASTmrEMMA	mID391	10	6.249	na	na	Y	na	4.0555	4.8098
GWA using the regularization SNP set	ISIS EM-BLASSO	mID394	10	6.428	na	na	Y	na	3.3127	4.0272
GWA using the filtered SNP set	mrMLM	mID369	10	12.734	na	na	Y	na	8.0585	8.952
GWA using the filtered SNP set	ISIS EM-BLASSO	mID376	10	21.120	na	na	RY	na	6.5366	7.3871
QTL linkage mapping	na	mID378	10	30.500	26.222	34.778	Y	A	8	na
GWA using the filtered SNP set	mrMLM	mID382	10	47.989	na	na	Y	na	5.005	5.8013
GWA using the regularization SNP set	pLARmEB	mID383	10	48.519	na	na	XY	na	5.6729	6.4945
GWA using the filtered SNP set	FASTmrMLM	mID383	10	48.519	na	na	XY	na	4.5891	5.368
GWA using the filtered SNP set	pLARmEB	mID383	10	48.519	na	na	XY	na	3.8661	4.6109
GWA using the filtered SNP set	ISIS EM-BLASSO	mID384	10	49.930	na	na	XY	na	3.2438	3.9542
GWA using the filtered SNP set	ISIS EM-BLASSO	mID385	10	50.187	na	na	Y	na	6.6321	7.4856
GWA using the filtered SNP set	FASTmrEMMA	mID387	10	51.918	na	na	SY	na	4.0572	4.8116
GWA using the filtered SNP set	FASTmrMLM	mID388	10	55.041	na	na	RY	na	5.1143	5.915
GWA using the filtered SNP set	pLARmEB	mID388	10	55.041	na	na	RY	na	7.0824	7.9493
GWA using the filtered SNP set	ISIS EM-BLASSO	mID388	10	55.041	na	na	RY	na	3.6268	4.359
GWA using the regularization SNP set	ISIS EM-BLASSO	mID390	10	58.199	na	na	Y	na	3.6041	4.3351
QTL linkage mapping	na	mID395	10	64.391	60.113	68.669	SY	C	12.5	na
GWA using the filtered SNP set	FASTmrMLM	mID396	10	64.664	na	na	RY	na	3.4799	4.204
GWA using the filtered SNP set	pLARmEB	mID396	10	64.664	na	na	RY	na	8.9641	9.8796
GWA using the regularization SNP set	ISIS EM-BLASSO	mID446	11	3.933	na	na	XY	na	4.3374	5.1051
GWA using the filtered SNP set	mrMLM	mID399	11	10.176	na	na	Y	na	3.092	3.7931
QTL linkage mapping	na	mID400	11	10.577	6.299	14.855	SY	A	13	na
GWA using the filtered SNP set	FASTmrEMMA	mID402	11	10.959	na	na	Y	na	4.1336	4.8917
QTL linkage mapping	na	mID406	11	11.690	7.412	15.967	SY	A	13	na
QTL linkage mapping	na	mID409	11	14.264	9.986	18.542	SY	A	14	na
GWA using the regularization SNP set	ISIS EM-BLASSO	mID412	11	15.064	na	na	SY	na	4.963	5.7576
GWA using the filtered SNP set	ISIS EM-BLASSO	mID413	11	16.511	na	na	SY	na	3.6949	4.4308
GWA using the filtered SNP set	ISIS EM-BLASSO	mID414	11	17.566	na	na	XY	na	4.5817	5.3603
GWA using the regularization SNP set	ISIS EM-BLASSO	mID415	11	17.670	na	na	Y	na	7.1945	8.0647
GWA using the regularization SNP set	pLARmEB	mID415	11	17.670	na	na	Y	na	3.6906	4.4263
GWA using the filtered SNP set	FASTmrMLM	mID415	11	17.670	na	na	Y	na	3.7064	4.4429
GWA using the filtered SNP set	pLARmEB	mID415	11	17.670	na	na	Y	na	3.7064	4.4429
GWA using the filtered SNP set	FASTmrEMMA	mID416	11	17.670	na	na	Y	na	3.6145	4.3461
GWA using the filtered SNP set	ISIS EM-BLASSO	mID416	11	17.670	na	na	Y	na	7.7363	8.6214
GWA using the filtered SNP set	ISIS EM-BLASSO	mID417	11	17.684	na	na	Y	na	4.3231	5.0901
GWA using the filtered SNP set	mrMLM	mID423	11	21.744	na	na	SY	na	5.632	6.4522
QTL linkage mapping	na	mID424	11	22.146	17.868	26.424	SY	A	190	na
QTL linkage mapping	na	mID425	11	22.363	18.085	26.641	SY	A	125	na
QTL linkage mapping	na	mID430	11	26.116	21.838	30.394	SY	A	12	na
GWA using the filtered SNP set	ISIS EM-BLASSO	mID433	11	29.388	na	na	SY	na	6.1173	6.9543
QTL linkage mapping	na	mID437	11	32.676	28.398	36.954	SY	A	11	na
QTL linkage mapping	na	mID438	11	32.756	28.478	37.34	Y	A	17	na
QTL linkage mapping	na	mID440	11	35.092	30.814	39.370	SY	A	15	na
QTL linkage mapping	na	mID452	11	45.857	41.579	50.135	Y	A	17	na
GWA using the filtered SNP set	mrMLM	mID453	11	45.979	na	na	SY	na	9.6508	10.5817
GWA using the filtered SNP set	pLARmEB	mID457	11	47.827	na	na	SY	na	6.0361	6.8703
QTL linkage mapping	na	mID458	11	48.299	44.021	52.577	SY	A	9	na
QTL linkage mapping	na	mID459	11	51.577	47.299	55.855	SY	D	4.7	na
GWA using the filtered SNP set	mrMLM	mID464	11	54.377	na	na	Y	na	11.4912	12.4585
GWA using the filtered SNP set	ISIS EM-BLASSO	mID464	11	54.377	na	na	Y	na	4.5133	5.2889
QTL linkage mapping	na	mID480	12	1.407	0	5.685	XY	B	7	na
QTL linkage mapping	na	mID492	12	1.894	0	6.172	XY	A	4.6	na
QTL linkage mapping	na	mID496	12	2.035	0	6.313	Y	D	4.2	na
GWA using the regularization SNP set	ISIS EM-BLASSO	mID530	12	3.736	na	na	RY	na	4.1715	4.9314
GWA using the filtered SNP set	mrMLM	mID566	12	6.224	na	na	Y	na	11.6332	12.6031
GWA using the regularization SNP set	pLARmEB	mID485	12	16.193	na	na	Y	na	4.1109	4.8679
GWA using the regularization SNP set	ISIS EM-BLASSO	mID487	12	17.085	na	na	Y	na	6.8613	7.7217
GWA using the regularization SNP set	pLARmEB	mID489	12	18.102	na	na	XY	na	6.6913	7.5466
QTL linkage mapping	na	mID498	12	21.920	17.642	26.198	RY	C	5	na
QTL linkage mapping	na	mID506	12	25.821	21.543	30.099	SY	C	4.3	na
QTL linkage mapping	na	mID509	12	27.837	23.559	32.115	RY	C	6.5	na
QTL linkage mapping	na	mID510	12	29.247	24.969	33.525	SY	C	5	na
QTL linkage mapping	na	mID512	12	29.505	25.227	33.783	RY	C	6.5	na
GWA using the regularization SNP set	FASTmrEMMA	mID513	12	29.582	na	na	SY	na	3.0377	3.7353
GWA using the regularization SNP set	FASTmrMLM	mID513	12	29.582	na	na	SY	na	3.6325	4.365
GWA using the regularization SNP set	mrMLM	mID513	12	29.582	na	na	SY	na	3.0377	3.7354
GWA using the regularization SNP set	FASTmrEMMA	mID525	12	32.852	na	na	SY	na	4.1985	4.9597
GWA using the regularization SNP set	ISIS EM-BLASSO	mID525	12	32.852	na	na	SY	na	5.4628	6.2768
GWA using the regularization SNP set	mrMLM	mID525	12	32.852	na	na	SY	na	4.1985	4.9597
GWA using the regularization SNP set	pLARmEB	mID525	12	32.852	na	na	SY	na	4.6012	5.3806
GWA using the filtered SNP set	mrMLM	mID525	12	32.852	na	na	SY	na	8.7742	9.6853
GWA using the filtered SNP set	FASTmrMLM	mID525	12	32.852	na	na	SY	na	9.1132	10.0322
GWA using the filtered SNP set	pLARmEB	mID525	12	32.852	na	na	SY	na	8.7655	9.6764
GWA using the filtered SNP set	ISIS EM-BLASSO	mID526	12	32.860	na	na	XY	na	3.5156	4.2417
GWA using the filtered SNP set	mrMLM	mID526	12	32.860	na	na	Y	na	4.3054	5.0716
QTL linkage mapping	na	mID547	12	56.308	52.030	60.586	SY	C	14	na
GWA using the regularization SNP set	pLARmEB	mID549	12	56.934	na	na	Y	na	3.7055	4.442
QTL linkage mapping	na	mID550	12	57.175	52.897	61.453	XY	D	4.2	na
QTL linkage mapping	na	mID554	12	58.223	53.945	62.501	SY	C	18	na
GWA using the regularization SNP set	pLARmEB	mID558	12	60.511	na	na	SY	na	7.2608	8.1328
GWA using the filtered SNP set	pLARmEB	mID558	12	60.511	na	na	SY	na	3.54	4.2675
GWA using the regularization SNP set	pLARmEB	mID562	12	60.791	na	na	Y	na	5.182	5.9853
aY, the total yield; XY, the yield of extra-large-sized fruit; SY, the yield of any fruit smaller than medium size; RY, the yield of red-colored fruit regardless of size.
bdata not available.
