# Supplementary material for: Genetic architecture of fresh-market tomato yield
Source: BMC Plant Biol. 2023 Jan 9;23:18. doi: 10.1186/s12870-022-04018-5 (PMC9827693; doi:10.1186/s12870-022-04018-5)
Supplement: Supplementary file 14 — Additional file 14. [file 12870_2022_4018_MOESM14_ESM.xlsx]

## Sheet: Additional file 14
Supplementary Table 4. Brix values of fresh-market tomatoes.
Tomato linea	Brix (%)b
ARTG8	4.7
ARTG9	5.95
ARTG14	4.85
ARTG16	5
ARTG17	3.9
ARTG19	6.225
ARTG20	4
TG1	4.425
TG2	4.125
TG3	4.3
TG4	4.225
TG5	4.45
TG6	4.45
ARTG3	4.65
TG7	4.275
TG8	4.55
TG9	4.075
TG10	5.1625
ARTG22	4.775
TG11	4.6
ARTG24	4.325
ARTG25	4.45
ARTG26	4.025
ARTG1	4.8
TG12	4.25
TG13	4.3875
TG14	4.05
TG15	4.475
TG16	4.5375
TG17	4.125
TG18	4.35
TG19	6.425
TG20	4.575
TG21	4.5
TG22	4.27778
TG23	4.3125
TG24	4.4
TG25	4.38
ARTG31	4.95
ARTG32	4.225
ARTG33	4.475
ARTG34	4.7
TG26	4.2
TG27	4.4875
TG28	5.1
TG29	4.6625
TG30	4.05
aThe Germplasm ID numbers associated with this study.
bThe tomato Brix was measured after harvest in 2020 as described in our previous study [6].
