# Supplementary material for: Genetic architecture of fresh-market tomato yield
Source: BMC Plant Biol. 2023 Jan 9;23:18. doi: 10.1186/s12870-022-04018-5 (PMC9827693; doi:10.1186/s12870-022-04018-5)
Supplement: Supplementary file 17 — Additional file 17. [file 12870_2022_4018_MOESM17_ESM.xlsx]

## Sheet: Sheet1
Supplementary Table 5. Validation of heterozygous alleles at 16 single nucleotide polymorphism (SNP) sites.
	SNP sites
Chromosome no.	1	1	2	2	4	5	5	8	9	9	10	10	10	11	11	12
Physical position (bp)	3334091	8583622	19741210	21737288	63159383	25565932	27488208	56152260	13920711	60431042	48519186	55041595	64664871	17670825	17670827	32852829
Identity in the 2nd BLAST hit (subject base/query base)	302/325	190/325	302/325	293/325	naa	301/325	318/325	312/325	288/325	310/325	314/325	306/325	303/325	279/325	279/325	309/323
Variant(s) in the 2nd BLAST hit	yes	yes	yes	yes	na	no	no	no	no	no	yes	yes	no	no	yes	yes
Presence of variant(s) on the single molecule	no	no	no	no	na	no	no	no	no	no	no	no	no	no	no	no
asingle Blast hit.
