# Supplementary material for: Genetic architecture of fresh-market tomato yield
Source: BMC Plant Biol. 2023 Jan 9;23:18. doi: 10.1186/s12870-022-04018-5 (PMC9827693; doi:10.1186/s12870-022-04018-5)
Supplement: Supplementary file 18 — Additional file 18. [file 12870_2022_4018_MOESM18_ESM.xlsx]

## Sheet: Sheet1
Supplementary Table 6. Mapping information for the mapped SNP set.
Mapping method	Mapping ID	Chromosome no.	Physical position (Mbp)	Traita	F2 population used in mapping
QTL linkage mappingb	mID44	1	1.354	Y	A
GWA mappingc	mID53	1	2.116	SFN	na
QTL linkage mapping	mID55	1	2.287	FN	C
QTL linkage mapping	mID55	1	2.287	GFN	C
GWA mapping	mID56	1	2.639	FN	na
GWA mapping	mID57	1	2.639	W	na
QTL linkage mapping	mID58	1	2.720	XGFN	A
GWA mapping	mID59	1	3.105	MLXY	na
GWA mapping	mID59	1	3.105	MLXY	na
GWA mapping	mID59	1	3.105	Y	na
GWA mapping	mID60	1	3.334	FN	na
GWA mapping	mID60	1	3.334	SFN	na
GWA mapping	mID62	1	3.888	RFN	na
GWA mapping	mID64	1	3.940	FN	na
GWA mapping	mID66	1	4.372	RFN	na
GWA mapping	mID67	1	4.529	FN	na
GWA mapping	mID67	1	4.529	SFN	na
GWA mapping	mID72	1	5.671	SY	na
GWA mapping	mID86	1	8.583	MLXY	na
GWA mapping	mID86	1	8.583	MLXY	na
GWA mapping	mID86	1	8.583	Y	na
GWA mapping	mID86	1	8.583	Y	na
GWA mapping	mID86	1	8.583	Y	na
GWA mapping	mID90	1	9.6	SW	na
GWA mapping	mID91	1	9.617	MFN	na
GWA mapping	mID92	1	9.728	SW	na
GWA mapping	mID93	1	9.791	MLXFN	na
GWA mapping	mID94	1	9.894	MLXY	na
GWA mapping	mID95	1	9.980	SW	na
GWA mapping	mID1	1	10.022	FN	na
GWA mapping	mID2	1	10.039	W	na
GWA mapping	mID3	1	10.042	W	na
GWA mapping	mID4	1	10.075	XY	na
GWA mapping	mID5	1	10.079	SW	na
GWA mapping	mID6	1	10.096	W	na
GWA mapping	mID7	1	10.159	W	na
GWA mapping	mID8	1	10.199	MLXFN	na
GWA mapping	mID9	1	10.282	MFN	na
GWA mapping	mID10	1	10.318	LFN	na
GWA mapping	mID11	1	10.428	LFN	na
GWA mapping	mID11	1	10.428	LFN	na
GWA mapping	mID11	1	10.428	LFN	na
GWA mapping	mID12	1	10.485	MLXRY	na
GWA mapping	mID12	1	10.485	RY	na
GWA mapping	mID13	1	10.556	W	na
GWA mapping	mID14	1	10.572	W	na
GWA mapping	mID15	1	10.573	Y	na
GWA mapping	mID16	1	10.578	SW	na
GWA mapping	mID17	1	10.597	XY	na
GWA mapping	mID18	1	10.599	RY	na
GWA mapping	mID19	1	10.605	W	na
GWA mapping	mID20	1	10.664	MY	na
GWA mapping	mID21	1	10.669	W	na
GWA mapping	mID22	1	10.743	LFN	na
GWA mapping	mID23	1	10.752	MLXRY	na
GWA mapping	mID24	1	10.752	SW	na
GWA mapping	mID25	1	10.796	XFN	na
GWA mapping	mID26	1	10.886	LY	na
GWA mapping	mID27	1	10.927	SY	na
GWA mapping	mID27	1	10.927	W	na
GWA mapping	mID28	1	10.943	MLXRY	na
GWA mapping	mID29	1	10.948	W	na
GWA mapping	mID30	1	10.948	SY	na
GWA mapping	mID31	1	10.950	W	na
GWA mapping	mID32	1	10.958	W	na
GWA mapping	mID33	1	11.002	LY	na
GWA mapping	mID34	1	11.008	XFN	na
GWA mapping	mID34	1	11.008	XFN	na
GWA mapping	mID35	1	11.063	W	na
GWA mapping	mID37	1	11.103	W	na
GWA mapping	mID38	1	11.169	XY	na
GWA mapping	mID39	1	11.169	W	na
GWA mapping	mID40	1	11.171	MLXRY	na
GWA mapping	mID41	1	12.370	FN	na
GWA mapping	mID42	1	13.295	MLXRY	na
GWA mapping	mID42	1	13.295	RY	na
GWA mapping	mID43	1	13.361	MLXRY	na
GWA mapping	mID45	1	16.607	FN	na
GWA mapping	mID46	1	17.841	XFN	na
GWA mapping	mID46	1	17.841	XFN	na
GWA mapping	mID47	1	17.873	W	na
GWA mapping	mID48	1	17.899	MFN	na
GWA mapping	mID48	1	17.899	MFN	na
GWA mapping	mID49	1	17.925	MLXFN	na
GWA mapping	mID49	1	17.925	XFN	na
GWA mapping	mID50	1	17.925	MLXY	na
GWA mapping	mID50	1	17.925	MLXY	na
GWA mapping	mID51	1	17.941	MFN	na
GWA mapping	mID52	1	19.127	W	na
GWA mapping	mID54	1	22.649	RY	na
GWA mapping	mID61	1	37.910	W	na
GWA mapping	mID63	1	39.305	SFN	na
GWA mapping	mID68	1	45.964	XY	na
GWA mapping	mID69	1	50.078	LY	na
GWA mapping	mID70	1	50.387	SW	na
GWA mapping	mID71	1	55.694	MFN	na
GWA mapping	mID73	1	58.653	MLXY	na
GWA mapping	mID73	1	58.653	XFN	na
GWA mapping	mID73	1	58.653	XFN	na
GWA mapping	mID75	1	59.535	W	na
GWA mapping	mID76	1	59.535	W	na
GWA mapping	mID77	1	59.535	SY	na
GWA mapping	mID78	1	62.549	LY	na
GWA mapping	mID79	1	62.549	MLXY	na
GWA mapping	mID80	1	64.611	SW	na
GWA mapping	mID81	1	66.125	MFN	na
GWA mapping	mID81	1	66.125	MY	na
GWA mapping	mID82	1	71.758	FN	na
GWA mapping	mID83	1	71.947	RFN	na
GWA mapping	mID84	1	81.744	MY	na
QTL linkage mapping	mID85	1	83.165	GFN	C
GWA mapping	mID87	1	86.282	MLXRY	na
GWA mapping	mID88	1	88.146	XFN	na
GWA mapping	mID89	1	89.512	SFN	na
GWA mapping	mID118	2	2.773	SY	na
GWA mapping	mID125	2	9.694	SY	na
GWA mapping	mID96	2	13.844	MLXFN	na
GWA mapping	mID97	2	14.106	MLXRFN	na
QTL linkage mapping	mID98	2	16.435	MLXFN	D
QTL linkage mapping	mID98	2	16.435	Y	D
GWA mapping	mID99	2	17.829	LY	na
GWA mapping	mID100	2	18.207	W	na
GWA mapping	mID101	2	18.344	W	na
GWA mapping	mID102	2	18.344	W	na
QTL linkage mapping	mID103	2	18.360	MLXGFN	A
QTL linkage mapping	mID104	2	19.625	GY	D
GWA mapping	mID105	2	19.741	MY	na
GWA mapping	mID106	2	19.741	Y	na
GWA mapping	mID106	2	19.741	Y	na
GWA mapping	mID107	2	20.686	MLXRFN	na
GWA mapping	mID107	2	20.686	MLXRFN	na
GWA mapping	mID108	2	21.737	Y	na
GWA mapping	mID108	2	21.737	Y	na
GWA mapping	mID109	2	21.831	MLXY	na
GWA mapping	mID109	2	21.831	MLXY	na
QTL linkage mapping	mID110	2	22.093	MLXFN	A
GWA mapping	mID111	2	22.641	Y	na
GWA mapping	mID112	2	22.642	SW	na
GWA mapping	mID114	2	26.571	SY	na
GWA mapping	mID115	2	26.721	FN	na
GWA mapping	mID115	2	26.721	SFN	na
GWA mapping	mID115	2	26.721	SFN	na
GWA mapping	mID116	2	26.766	LY	na
QTL linkage mapping	mID117	2	27.377	MLXGFN	A
QTL linkage mapping	mID119	2	37.477	GFN	C
QTL linkage mapping	mID120	2	39.845	MLXGY	A
GWA mapping	mID121	2	43.873	MLXRY	na
GWA mapping	mID121	2	43.873	W	na
QTL linkage mapping	mID122	2	47.929	RFN	A
QTL linkage mapping	mID123	2	50.848	MLXRY	A
GWA mapping	mID124	2	53.451	SW	na
GWA mapping	mID126	3	1.018	SY	na
GWA mapping	mID151	3	4.763	SY	na
QTL linkage mapping	mID152	3	4.891	MLXRY	C
QTL linkage mapping	mID152	3	4.891	RFN	C
QTL linkage mapping	mID152	3	4.891	RY	C
GWA mapping	mID153	3	4.987	SW	na
GWA mapping	mID153	3	4.987	W	na
GWA mapping	mID160	3	7.249	Y	na
GWA mapping	mID127	3	10.969	XFN	na
GWA mapping	mID128	3	10.969	MLXFN	na
GWA mapping	mID128	3	10.969	MLXY	na
GWA mapping	mID128	3	10.969	XFN	na
GWA mapping	mID129	3	12.070	MLXRY	na
GWA mapping	mID130	3	12.580	MLXRFN	na
GWA mapping	mID130	3	12.580	MLXRFN	na
GWA mapping	mID131	3	13.540	MFN	na
GWA mapping	mID132	3	13.637	SW	na
GWA mapping	mID133	3	13.821	W	na
GWA mapping	mID133	3	13.821	W	na
GWA mapping	mID134	3	13.821	MY	na
GWA mapping	mID135	3	19.768	FN	na
GWA mapping	mID136	3	20.613	LY	na
GWA mapping	mID136	3	20.613	LY	na
GWA mapping	mID137	3	21.475	MLXRFN	na
GWA mapping	mID138	3	21.601	W	na
GWA mapping	mID139	3	21.603	SW	na
GWA mapping	mID140	3	24.459	SY	na
GWA mapping	mID141	3	24.854	LFN	na
GWA mapping	mID141	3	24.854	LFN	na
GWA mapping	mID142	3	25.664	LFN	na
GWA mapping	mID143	3	27.627	RY	na
GWA mapping	mID144	3	27.630	MLXRFN	na
GWA mapping	mID144	3	27.630	MLXRY	na
GWA mapping	mID145	3	31.200	SW	na
QTL linkage mapping	mID146	3	32.097	Y	A
GWA mapping	mID147	3	38.281	XFN	na
GWA mapping	mID147	3	38.281	XFN	na
GWA mapping	mID148	3	42.680	SY	na
GWA mapping	mID149	3	44.980	SW	na
GWA mapping	mID150	3	47.213	Y	na
GWA mapping	mID154	3	50.357	W	na
GWA mapping	mID155	3	53.065	W	na
GWA mapping	mID155	3	53.065	W	na
GWA mapping	mID156	3	56.425	MLXFN	na
GWA mapping	mID156	3	56.425	MLXFN	na
GWA mapping	mID156	3	56.425	MLXRY	na
GWA mapping	mID157	3	65.259	W	na
GWA mapping	mID157	3	65.259	W	na
GWA mapping	mID158	3	65.262	LFN	na
GWA mapping	mID159	3	65.279	MLXY	na
QTL linkage mapping	mID205	4	0.879	GY	A
QTL linkage mapping	mID182	4	3.383	MLXFN	A
QTL linkage mapping	mID191	4	5.074	SFN	C
QTL linkage mapping	mID191	4	5.074	SGFN	C
QTL linkage mapping	mID195	4	5.754	MLXGFN	A
QTL linkage mapping	mID202	4	7.601	Y	A
GWA mapping	mID203	4	7.682	SW	na
GWA mapping	mID203	4	7.682	SW	na
QTL linkage mapping	mID204	4	7.840	Y	A
QTL linkage mapping	mID161	4	10.150	XGFN	A
QTL linkage mapping	mID162	4	10.989	MLXGFN	A
QTL linkage mapping	mID163	4	11.462	SFN	C
QTL linkage mapping	mID163	4	11.462	SGFN	C
GWA mapping	mID164	4	13.643	LY	na
GWA mapping	mID165	4	14.816	W	na
GWA mapping	mID166	4	16.223	XY	na
GWA mapping	mID167	4	17.324	FN	na
QTL linkage mapping	mID168	4	18.241	XGFN	A
GWA mapping	mID170	4	20.072	FN	na
GWA mapping	mID171	4	20.302	SW	na
GWA mapping	mID172	4	21.201	RY	na
GWA mapping	mID173	4	23.522	W	na
QTL linkage mapping	mID174	4	26.22	GY	A
GWA mapping	mID175	4	28.025	W	na
GWA mapping	mID176	4	28.029	FN	na
QTL linkage mapping	mID177	4	28.455	MLXFN	A
GWA mapping	mID178	4	28.604	MLXY	na
GWA mapping	mID180	4	31.408	Y	na
GWA mapping	mID181	4	31.717	SW	na
QTL linkage mapping	mID183	4	36.918	GY	A
GWA mapping	mID184	4	38.857	Y	na
GWA mapping	mID185	4	39.25	W	na
GWA mapping	mID186	4	41.581	SY	na
GWA mapping	mID187	4	41.734	MLXRFN	na
GWA mapping	mID188	4	45.394	SW	na
QTL linkage mapping	mID189	4	48.529	Y	A
GWA mapping	mID190	4	50.166	W	na
GWA mapping	mID192	4	53.629	SW	na
GWA mapping	mID193	4	55.214	SW	na
GWA mapping	mID193	4	55.214	SW	na
GWA mapping	mID193	4	55.214	SW	na
GWA mapping	mID194	4	55.992	LY	na
GWA mapping	mID194	4	55.992	MLXRY	na
GWA mapping	mID196	4	57.921	W	na
QTL linkage mapping	mID197	4	58.23	SGY	C
GWA mapping	mID198	4	63.159	FN	na
GWA mapping	mID198	4	63.159	FN	na
QTL linkage mapping	mID199	4	63.77	MLXFN	A
GWA mapping	mID200	4	64.44	FN	na
GWA mapping	mID201	4	64.445	MLXRFN	na
GWA mapping	mID216	5	26.426	SFN	na
GWA mapping	mID235	5	6.749	RFN	na
GWA mapping	mID235	5	6.749	RFN	na
QTL linkage mapping	mID236	5	7.744	SRFN	D
QTL linkage mapping	mID236	5	7.744	SRY	D
QTL linkage mapping	mID237	5	7.817	Y	A
QTL linkage mapping	mID238	5	7.919	SRFN	D
QTL linkage mapping	mID238	5	7.919	SRY	D
QTL linkage mapping	mID239	5	8.058	SRFN	D
QTL linkage mapping	mID239	5	8.058	SRY	D
GWA mapping	mID240	5	8.642	Y	na
GWA mapping	mID241	5	9.799	W	na
QTL linkage mapping	mID242	5	9.902	SRFN	D
QTL linkage mapping	mID242	5	9.902	SRY	D
QTL linkage mapping	mID206	5	10.00	SRFN	D
QTL linkage mapping	mID206	5	10.00	SRY	D
GWA mapping	mID207	5	10.597	RY	na
GWA mapping	mID208	5	10.842	MFN	na
QTL linkage mapping	mID209	5	12.037	MLXFN	A
GWA mapping	mID210	5	13.802	SY	na
GWA mapping	mID211	5	16.102	SY	na
QTL linkage mapping	mID212	5	19.804	SRFN	D
QTL linkage mapping	mID212	5	19.804	SRY	D
GWA mapping	mID213	5	22.123	MLXFN	na
GWA mapping	mID214	5	24.536	W	na
GWA mapping	mID215	5	25.565	XY	na
GWA mapping	mID215	5	25.565	XY	na
GWA mapping	mID215	5	25.565	XY	na
GWA mapping	mID217	5	26.975	W	na
GWA mapping	mID218	5	27.242	LFN	na
GWA mapping	mID218	5	27.242	LFN	na
GWA mapping	mID218	5	27.242	LFN	na
GWA mapping	mID218	5	27.242	LFN	na
GWA mapping	mID219	5	27.488	XY	na
GWA mapping	mID219	5	27.488	XY	na
QTL linkage mapping	mID220	5	27.86	GY	A
QTL linkage mapping	mID220	5	27.86	MLXGY	A
GWA mapping	mID221	5	29.398	XFN	na
GWA mapping	mID222	5	30.554	SW	na
GWA mapping	mID223	5	31.263	RFN	na
GWA mapping	mID223	5	31.263	RFN	na
GWA mapping	mID224	5	32.91	SW	na
GWA mapping	mID225	5	37.354	XY	na
GWA mapping	mID226	5	40.368	W	na
GWA mapping	mID227	5	47.023	SW	na
GWA mapping	mID227	5	47.023	SY	na
QTL linkage mapping	mID228	5	47.912	SRFN	D
QTL linkage mapping	mID228	5	47.912	SRY	D
GWA mapping	mID229	5	51.451	LFN	na
GWA mapping	mID230	5	56.517	MY	na
GWA mapping	mID231	5	56.614	XFN	na
GWA mapping	mID231	5	56.614	XFN	na
GWA mapping	mID232	5	56.696	MLXRFN	na
GWA mapping	mID233	5	59.601	MLXRFN	na
QTL linkage mapping	mID234	5	64.574	MLXGFN	A
GWA mapping	mID244	6	1.411	W	na
GWA mapping	mID259	6	5.383	LY	na
GWA mapping	mID260	6	6.744	RY	na
QTL linkage mapping	mID262	6	7.086	GY	A
GWA mapping	mID263	6	8.846	MFN	na
GWA mapping	mID243	6	13.72	W	na
GWA mapping	mID245	6	14.402	MLXRFN	na
GWA mapping	mID245	6	14.402	MLXRFN	na
GWA mapping	mID246	6	14.402	MLXRFN	na
GWA mapping	mID247	6	16.154	W	na
GWA mapping	mID248	6	22.292	MY	na
GWA mapping	mID249	6	22.825	LFN	na
GWA mapping	mID250	6	23.247	LY	na
GWA mapping	mID251	6	23.247	MLXY	na
GWA mapping	mID252	6	23.247	MLXFN	na
QTL linkage mapping	mID253	6	23.281	MLXGFN	A
GWA mapping	mID254	6	30.251	LFN	na
GWA mapping	mID255	6	30.8	W	na
GWA mapping	mID256	6	31.253	MLXRFN	na
QTL linkage mapping	mID257	6	38.286	GFN	C
QTL linkage mapping	mID258	6	43.937	MLXRY	A
QTL linkage mapping	mID258	6	43.937	RFN	A
QTL linkage mapping	mID265	7	0.120	MLXRY	A
QTL linkage mapping	mID265	7	0.120	RFN	A
GWA mapping	mID267	7	0.181	MLXY	na
QTL linkage mapping	mID293	7	0.746	XGFN	A
GWA mapping	mID270	7	2.781	W	na
GWA mapping	mID270	7	2.781	W	na
GWA mapping	mID278	7	4.278	RFN	na
GWA mapping	mID280	7	5.760	RFN	na
GWA mapping	mID280	7	5.760	RFN	na
GWA mapping	mID264	7	10.625	W	na
GWA mapping	mID266	7	15.948	SY	na
GWA mapping	mID268	7	19.885	Y	na
GWA mapping	mID269	7	21.642	MLXRY	na
GWA mapping	mID271	7	28.125	RY	na
GWA mapping	mID272	7	28.368	Y	na
GWA mapping	mID273	7	28.368	MLXRY	na
QTL linkage mapping	mID276	7	41.343	MLXFN	A
GWA mapping	mID277	7	41.713	W	na
GWA mapping	mID279	7	52.377	SW	na
QTL linkage mapping	mID281	7	59.742	SGY	C
QTL linkage mapping	mID282	7	60.201	SGFN	C
QTL linkage mapping	mID283	7	60.473	SGFN	C
QTL linkage mapping	mID284	7	60.632	SGFN	C
QTL linkage mapping	mID285	7	60.887	FN	C
QTL linkage mapping	mID286	7	61.073	XGFN	A
QTL linkage mapping	mID286	7	61.073	XY	A
QTL linkage mapping	mID287	7	63.445	MLXGY	D
GWA mapping	mID288	7	63.804	SFN	na
QTL linkage mapping	mID289	7	64.367	XFN	A
GWA mapping	mID290	7	64.844	FN	na
GWA mapping	mID291	7	65.693	W	na
GWA mapping	mID292	7	65.734	MFN	na
GWA mapping	mID292	7	65.734	MFN	na
GWA mapping	mID292	7	65.734	MY	na
GWA mapping	mID292	7	65.734	MY	na
GWA mapping	mID292	7	65.734	MY	na
GWA mapping	mID331	8	0.947	LFN	na
GWA mapping	mID307	8	3.942	MLXFN	na
QTL linkage mapping	mID326	8	6.994	MLXRY	C
QTL linkage mapping	mID326	8	6.994	RY	C
GWA mapping	mID327	8	9.345	SW	na
GWA mapping	mID328	8	9.433	XFN	na
GWA mapping	mID329	8	9.440	MY	na
GWA mapping	mID330	8	9.467	SW	na
GWA mapping	mID294	8	10.020	W	na
GWA mapping	mID295	8	10.527	SW	na
GWA mapping	mID296	8	10.530	XFN	na
GWA mapping	mID297	8	10.530	XFN	na
QTL linkage mapping	mID298	8	13.771	FN	C
GWA mapping	mID299	8	13.943	W	na
QTL linkage mapping	mID300	8	14.882	GY	C
QTL linkage mapping	mID300	8	14.882	MLXY	C
GWA mapping	mID301	8	21.014	MLXY	na
GWA mapping	mID302	8	25.047	SW	na
GWA mapping	mID303	8	26.450	RY	na
GWA mapping	mID304	8	29.563	Y	na
GWA mapping	mID305	8	30.955	MLXFN	na
GWA mapping	mID306	8	31.982	SW	na
GWA mapping	mID308	8	43.972	SW	na
GWA mapping	mID308	8	43.972	SW	na
GWA mapping	mID308	8	43.972	SW	na
GWA mapping	mID309	8	43.991	SW	na
GWA mapping	mID310	8	44.480	MY	na
GWA mapping	mID311	8	44.731	MY	na
QTL linkage mapping	mID312	8	45.497	MLXRFN	C
QTL linkage mapping	mID312	8	45.497	RFN	C
GWA mapping	mID313	8	46.892	MLXRFN	na
QTL linkage mapping	mID314	8	49.146	Y	C
GWA mapping	mID315	8	50.228	RFN	na
GWA mapping	mID315	8	50.228	RFN	na
GWA mapping	mID316	8	50.307	MLXRY	na
GWA mapping	mID316	8	50.307	RY	na
GWA mapping	mID317	8	50.307	SY	na
GWA mapping	mID319	8	52.349	MFN	na
GWA mapping	mID319	8	52.349	MFN	na
GWA mapping	mID320	8	52.915	MLXY	na
GWA mapping	mID321	8	54.508	W	na
GWA mapping	mID322	8	56.152	MLXRFN	na
GWA mapping	mID322	8	56.152	MLXRFN	na
GWA mapping	mID322	8	56.152	MLXRFN	na
GWA mapping	mID322	8	56.152	MLXRFN	na
GWA mapping	mID323	8	56.152	MLXRY	na
GWA mapping	mID323	8	56.152	RY	na
GWA mapping	mID323	8	56.152	RY	na
GWA mapping	mID324	8	56.952	SW	na
GWA mapping	mID325	8	56.952	SW	na
GWA mapping	mID345	9	0.369	FN	na
GWA mapping	mID336	9	1.584	MLXY	na
GWA mapping	mID336	9	1.584	Y	na
GWA mapping	mID357	9	6.647	SY	na
GWA mapping	mID332	9	13.781	W	na
GWA mapping	mID333	9	13.920	XY	na
GWA mapping	mID334	9	13.920	MLXY	na
GWA mapping	mID334	9	13.920	XFN	na
GWA mapping	mID334	9	13.920	XFN	na
GWA mapping	mID334	9	13.920	XY	na
GWA mapping	mID334	9	13.920	XY	na
GWA mapping	mID335	9	15.530	W	na
QTL linkage mapping	mID337	9	16.444	MLXFN	A
GWA mapping	mID338	9	16.793	RFN	na
GWA mapping	mID339	9	17.917	MLXY	na
QTL linkage mapping	mID340	9	23.423	FN	C
GWA mapping	mID341	9	26.412	LY	na
QTL linkage mapping	mID342	9	26.882	GFN	A
GWA mapping	mID343	9	30.882	SY	na
GWA mapping	mID344	9	31.516	XFN	na
GWA mapping	mID346	9	40.091	SY	na
QTL linkage mapping	mID347	9	40.459	Y	A
QTL linkage mapping	mID348	9	42.128	MLXFN	A
GWA mapping	mID349	9	47.822	SW	na
QTL linkage mapping	mID350	9	48.277	GY	A
QTL linkage mapping	mID351	9	49.518	GY	A
GWA mapping	mID352	9	50.277	MLXFN	na
GWA mapping	mID353	9	55.153	LY	na
GWA mapping	mID354	9	57.398	SY	na
GWA mapping	mID355	9	60.431	MLXY	na
GWA mapping	mID355	9	60.431	W	na
GWA mapping	mID355	9	60.431	XFN	na
GWA mapping	mID355	9	60.431	XFN	na
GWA mapping	mID355	9	60.431	XY	na
GWA mapping	mID355	9	60.431	XY	na
GWA mapping	mID356	9	65.405	FN	na
QTL linkage mapping	mID358	9	67.579	RY	C
QTL linkage mapping	mID359	9	67.621	SGFN	C
QTL linkage mapping	mID360	9	67.680	MLXRFN	C
QTL linkage mapping	mID360	9	67.680	MLXRY	C
QTL linkage mapping	mID360	9	67.680	RFN	C
QTL linkage mapping	mID360	9	67.680	RY	C
GWA mapping	mID361	9	67.823	SW	na
QTL linkage mapping	mID362	9	67.899	MLXRFN	C
QTL linkage mapping	mID363	9	68.012	MLXRY	C
QTL linkage mapping	mID363	9	68.012	RY	C
QTL linkage mapping	mID364	9	68.166	SGY	C
QTL linkage mapping	mID365	9	68.235	MLXRY	C
QTL linkage mapping	mID365	9	68.235	RY	C
QTL linkage mapping	mID366	9	68.262	SGY	C
QTL linkage mapping	mID367	9	68.382	RFN	C
GWA mapping	mID377	10	0.257	LY	na
GWA mapping	mID391	10	6.249	Y	na
GWA mapping	mID397	10	7.848	SW	na
GWA mapping	mID397	10	7.848	SW	na
GWA mapping	mID368	10	12.107	MFN	na
GWA mapping	mID369	10	12.734	Y	na
GWA mapping	mID370	10	14.413	LY	na
GWA mapping	mID371	10	14.713	SFN	na
GWA mapping	mID372	10	15.327	SW	na
GWA mapping	mID373	10	15.347	MLXRFN	na
QTL linkage mapping	mID374	10	16.020	XGY	B
QTL linkage mapping	mID375	10	16.080	XGY	B
GWA mapping	mID376	10	21.120	MLXRY	na
GWA mapping	mID376	10	21.120	RY	na
QTL linkage mapping	mID378	10	30.500	Y	A
GWA mapping	mID379	10	39.257	MY	na
GWA mapping	mID380	10	40.627	MFN	na
GWA mapping	mID380	10	40.627	MFN	na
GWA mapping	mID381	10	47.819	LFN	na
GWA mapping	mID381	10	47.819	MLXRFN	na
GWA mapping	mID382	10	47.989	Y	na
GWA mapping	mID383	10	48.519	XY	na
GWA mapping	mID383	10	48.519	XY	na
GWA mapping	mID384	10	49.930	XY	na
GWA mapping	mID385	10	50.187	Y	na
GWA mapping	mID386	10	50.699	W	na
GWA mapping	mID387	10	51.918	SY	na
GWA mapping	mID388	10	55.041	RY	na
GWA mapping	mID388	10	55.041	RY	na
GWA mapping	mID388	10	55.041	RY	na
GWA mapping	mID389	10	57.591	MFN	na
QTL linkage mapping	mID392	10	63.754	MLXGFN	A
QTL linkage mapping	mID393	10	64.186	GFN	C
QTL linkage mapping	mID395	10	64.391	SGY	C
GWA mapping	mID396	10	64.664	RY	na
GWA mapping	mID396	10	64.664	RY	na
QTL linkage mapping	mID419	11	1.879	MLXGFN	A
GWA mapping	mID447	11	4.079	SW	na
GWA mapping	mID454	11	4.694	FN	na
GWA mapping	mID454	11	4.694	SFN	na
GWA mapping	mID454	11	4.694	SFN	na
GWA mapping	mID454	11	4.694	SW	na
GWA mapping	mID454	11	4.694	SW	na
GWA mapping	mID455	11	4.695	SW	na
GWA mapping	mID456	11	4.740	RFN	na
GWA mapping	mID456	11	4.740	RFN	na
GWA mapping	mID465	11	6.762	SW	na
GWA mapping	mID466	11	6.768	SW	na
GWA mapping	mID467	11	6.913	FN	na
GWA mapping	mID467	11	6.913	SFN	na
GWA mapping	mID467	11	6.913	SFN	na
GWA mapping	mID468	11	7.105	RFN	na
QTL linkage mapping	mID469	11	7.350	FN	C
QTL linkage mapping	mID469	11	7.350	SGFN	C
GWA mapping	mID470	11	7.661	MY	na
QTL linkage mapping	mID471	11	7.816	FN	C
QTL linkage mapping	mID472	11	7.917	SGFN	C
GWA mapping	mID473	11	8.101	SW	na
GWA mapping	mID474	11	8.630	W	na
GWA mapping	mID474	11	8.630	W	na
GWA mapping	mID475	11	8.956	FN	na
GWA mapping	mID476	11	9.516	RFN	na
GWA mapping	mID476	11	9.516	RFN	na
GWA mapping	mID398	11	10.072	RFN	na
GWA mapping	mID399	11	10.176	Y	na
QTL linkage mapping	mID400	11	10.577	SRY	A
GWA mapping	mID401	11	10.847	SW	na
GWA mapping	mID402	11	10.959	Y	na
GWA mapping	mID403	11	11.129	MLXFN	na
GWA mapping	mID403	11	11.129	MLXFN	na
GWA mapping	mID404	11	11.164	MLXY	na
GWA mapping	mID404	11	11.164	XFN	na
GWA mapping	mID405	11	11.194	XFN	na
QTL linkage mapping	mID406	11	11.690	SRY	A
GWA mapping	mID407	11	12.490	SW	na
GWA mapping	mID408	11	13.857	MLXFN	na
QTL linkage mapping	mID409	11	14.264	SRY	A
GWA mapping	mID410	11	14.656	MLXY	na
GWA mapping	mID411	11	14.656	LFN	na
GWA mapping	mID411	11	14.656	MLXRFN	na
GWA mapping	mID411	11	14.656	MLXRFN	na
GWA mapping	mID411	11	14.656	MLXRY	na
GWA mapping	mID413	11	16.511	SY	na
GWA mapping	mID414	11	17.566	XY	na
GWA mapping	mID415	11	17.670	Y	na
GWA mapping	mID415	11	17.670	Y	na
GWA mapping	mID416	11	17.670	Y	na
GWA mapping	mID416	11	17.670	Y	na
GWA mapping	mID417	11	17.684	Y	na
QTL linkage mapping	mID418	11	17.978	XGFN	A
GWA mapping	mID420	11	19.874	SFN	na
GWA mapping	mID421	11	20.781	RFN	na
GWA mapping	mID421	11	20.781	RFN	na
GWA mapping	mID422	11	21.049	MY	na
GWA mapping	mID423	11	21.744	SY	na
QTL linkage mapping	mID424	11	22.146	SRY	A
QTL linkage mapping	mID425	11	22.363	SRY	A
QTL linkage mapping	mID425	11	22.363	SRY	A
QTL linkage mapping	mID426	11	23.619	GY	A
GWA mapping	mID427	11	23.925	MLXRY	na
GWA mapping	mID427	11	23.925	MLXRY	na
GWA mapping	mID427	11	23.925	W	na
GWA mapping	mID427	11	23.925	W	na
GWA mapping	mID428	11	23.925	LY	na
GWA mapping	mID428	11	23.925	MLXFN	na
GWA mapping	mID429	11	25.458	LFN	na
GWA mapping	mID429	11	25.458	MLXFN	na
GWA mapping	mID429	11	25.458	MLXFN	na
GWA mapping	mID429	11	25.458	MLXFN	na
GWA mapping	mID429	11	25.458	MY	na
QTL linkage mapping	mID430	11	26.116	SRY	A
GWA mapping	mID431	11	26.671	MLXRY	na
GWA mapping	mID432	11	27.479	W	na
GWA mapping	mID433	11	29.388	SY	na
GWA mapping	mID434	11	30.546	LFN	na
GWA mapping	mID435	11	32.501	MLXY	na
QTL linkage mapping	mID436	11	32.633	GY	A
QTL linkage mapping	mID437	11	32.676	SRY	A
QTL linkage mapping	mID438	11	32.756	Y	A
GWA mapping	mID439	11	33.718	LY	na
QTL linkage mapping	mID440	11	35.092	SRY	A
GWA mapping	mID441	11	36.069	SW	na
GWA mapping	mID442	11	36.119	LFN	na
GWA mapping	mID443	11	37.193	SFN	na
GWA mapping	mID444	11	38.013	SFN	na
GWA mapping	mID445	11	38.733	MLXFN	na
QTL linkage mapping	mID448	11	41.200	SGFN	C
GWA mapping	mID449	11	42.305	MY	na
GWA mapping	mID450	11	43.958	W	na
GWA mapping	mID450	11	43.958	W	na
GWA mapping	mID450	11	43.958	W	na
GWA mapping	mID451	11	43.959	FN	na
QTL linkage mapping	mID452	11	45.857	Y	A
GWA mapping	mID453	11	45.979	SY	na
GWA mapping	mID457	11	47.827	SY	na
QTL linkage mapping	mID458	11	48.299	SRY	A
QTL linkage mapping	mID459	11	51.577	SRFN	D
QTL linkage mapping	mID459	11	51.577	SRY	D
GWA mapping	mID460	11	51.578	W	na
GWA mapping	mID460	11	51.578	W	na
GWA mapping	mID461	11	52.956	RFN	na
GWA mapping	mID462	11	52.981	SW	na
GWA mapping	mID463	11	54.374	W	na
GWA mapping	mID464	11	54.377	Y	na
GWA mapping	mID464	11	54.377	Y	na
QTL linkage mapping	mID480	12	1.407	XFN	B
QTL linkage mapping	mID480	12	1.407	XGFN	B
QTL linkage mapping	mID480	12	1.407	XGY	B
QTL linkage mapping	mID480	12	1.407	XY	B
QTL linkage mapping	mID483	12	1.571	FN	A
QTL linkage mapping	mID483	12	1.571	GFN	A
QTL linkage mapping	mID483	12	1.571	MLXFN	A
QTL linkage mapping	mID483	12	1.571	MLXFN	A
QTL linkage mapping	mID483	12	1.571	MLXGFN	A
QTL linkage mapping	mID483	12	1.571	SFN	A
QTL linkage mapping	mID483	12	1.571	SGFN	A
QTL linkage mapping	mID483	12	1.571	XGFN	A
GWA mapping	mID488	12	1.775	SFN	na
QTL linkage mapping	mID492	12	1.894	XGY	A
QTL linkage mapping	mID492	12	1.894	XY	A
QTL linkage mapping	mID495	12	2.034	FN	C
QTL linkage mapping	mID495	12	2.034	GFN	C
QTL linkage mapping	mID495	12	2.034	SFN	C
QTL linkage mapping	mID495	12	2.034	SGFN	C
QTL linkage mapping	mID496	12	2.035	FN	D
QTL linkage mapping	mID496	12	2.035	GFN	D
QTL linkage mapping	mID496	12	2.035	Y	D
QTL linkage mapping	mID500	12	2.281	MLXGFN	A
GWA mapping	mID508	12	2.679	MFN	na
GWA mapping	mID515	12	3.016	FN	na
GWA mapping	mID531	12	3.737	MLXRY	na
GWA mapping	mID566	12	6.224	Y	na
GWA mapping	mID569	12	6.231	RFN	na
GWA mapping	mID570	12	6.241	FN	na
GWA mapping	mID571	12	6.344	RFN	na
GWA mapping	mID572	12	6.349	SW	na
GWA mapping	mID573	12	6.401	RFN	na
GWA mapping	mID573	12	6.401	RFN	na
GWA mapping	mID573	12	6.401	RFN	na
GWA mapping	mID575	12	6.478	FN	na
GWA mapping	mID575	12	6.478	SFN	na
GWA mapping	mID576	12	6.768	SFN	na
GWA mapping	mID577	12	8.886	RFN	na
GWA mapping	mID577	12	8.886	SFN	na
GWA mapping	mID578	12	9.147	FN	na
GWA mapping	mID579	12	9.263	W	na
GWA mapping	mID477	12	10.172	W	na
GWA mapping	mID478	12	10.745	FN	na
GWA mapping	mID478	12	10.745	FN	na
GWA mapping	mID478	12	10.745	RFN	na
GWA mapping	mID478	12	10.745	RFN	na
GWA mapping	mID478	12	10.745	SFN	na
GWA mapping	mID478	12	10.745	SFN	na
QTL linkage mapping	mID479	12	12.774	GY	D
GWA mapping	mID481	12	14.147	RFN	na
GWA mapping	mID482	12	14.704	W	na
GWA mapping	mID482	12	14.704	W	na
GWA mapping	mID484	12	16.121	W	na
GWA mapping	mID484	12	16.121	W	na
GWA mapping	mID486	12	16.496	MFN	na
GWA mapping	mID490	12	18.155	SW	na
GWA mapping	mID491	12	18.395	SFN	na
GWA mapping	mID493	12	19.481	RFN	na
GWA mapping	mID494	12	20.007	RFN	na
GWA mapping	mID497	12	21.211	SW	na
QTL linkage mapping	mID498	12	21.920	RY	C
GWA mapping	mID499	12	22.758	MFN	na
GWA mapping	mID501	12	23.195	W	na
GWA mapping	mID502	12	23.224	MY	na
GWA mapping	mID503	12	23.612	SW	na
QTL linkage mapping	mID504	12	23.713	GFN	C
QTL linkage mapping	mID505	12	25.324	FN	C
QTL linkage mapping	mID506	12	25.821	SGY	C
GWA mapping	mID507	12	25.857	MLXRY	na
QTL linkage mapping	mID509	12	27.837	RY	C
QTL linkage mapping	mID510	12	29.247	SGY	C
GWA mapping	mID511	12	29.261	MLXY	na
QTL linkage mapping	mID512	12	29.505	RY	C
GWA mapping	mID514	12	29.647	MFN	na
GWA mapping	mID514	12	29.647	MFN	na
GWA mapping	mID516	12	30.966	W	na
QTL linkage mapping	mID517	12	31.725	MLXRFN	C
GWA mapping	mID518	12	32.136	SW	na
GWA mapping	mID519	12	32.349	SW	na
GWA mapping	mID520	12	32.350	SW	na
GWA mapping	mID521	12	32.357	SW	na
GWA mapping	mID522	12	32.468	MLXRFN	na
GWA mapping	mID523	12	32.618	MFN	na
GWA mapping	mID523	12	32.618	MFN	na
GWA mapping	mID524	12	32.782	RFN	na
GWA mapping	mID525	12	32.852	SY	na
GWA mapping	mID525	12	32.852	SY	na
GWA mapping	mID525	12	32.852	SY	na
GWA mapping	mID525	12	32.852	W	na
GWA mapping	mID526	12	32.860	XY	na
GWA mapping	mID526	12	32.860	Y	na
GWA mapping	mID527	12	33.894	FN	na
GWA mapping	mID527	12	33.894	SFN	na
GWA mapping	mID528	12	33.983	LY	na
GWA mapping	mID529	12	36.972	MLXY	na
GWA mapping	mID529	12	36.972	MLXY	na
GWA mapping	mID532	12	38.084	SW	na
GWA mapping	mID533	12	38.231	SFN	na
GWA mapping	mID534	12	42.673	SW	na
QTL linkage mapping	mID535	12	42.862	MLXGFN	D
GWA mapping	mID536	12	42.985	W	na
GWA mapping	mID536	12	42.985	W	na
GWA mapping	mID537	12	43.490	XFN	na
GWA mapping	mID538	12	45.438	MLXFN	na
GWA mapping	mID539	12	45.997	SW	na
QTL linkage mapping	mID540	12	46.789	GFN	C
GWA mapping	mID541	12	47.076	W	na
GWA mapping	mID541	12	47.076	W	na
QTL linkage mapping	mID542	12	48.059	MLXRFN	C
QTL linkage mapping	mID543	12	49.681	GFN	C
GWA mapping	mID544	12	50.379	MLXRY	na
GWA mapping	mID545	12	54.854	MLXY	na
GWA mapping	mID546	12	55.870	SFN	na
QTL linkage mapping	mID547	12	56.308	SGY	C
QTL linkage mapping	mID548	12	56.903	MLXGY	D
QTL linkage mapping	mID550	12	57.175	XFN	D
QTL linkage mapping	mID550	12	57.175	XGFN	D
QTL linkage mapping	mID550	12	57.175	XGY	D
QTL linkage mapping	mID550	12	57.175	XY	D
GWA mapping	mID551	12	57.412	SW	na
GWA mapping	mID552	12	57.682	SW	na
QTL linkage mapping	mID553	12	58.164	FN	D
QTL linkage mapping	mID553	12	58.164	GFN	D
QTL linkage mapping	mID554	12	58.223	SGY	C
QTL linkage mapping	mID555	12	58.314	GFN	C
GWA mapping	mID556	12	59.109	SFN	na
QTL linkage mapping	mID557	12	59.940	RFN	C
GWA mapping	mID558	12	60.511	FN	na
GWA mapping	mID558	12	60.511	SY	na
GWA mapping	mID559	12	60.513	SW	na
GWA mapping	mID560	12	60.519	SW	na
GWA mapping	mID561	12	60.562	SW	na
GWA mapping	mID563	12	61.226	SFN	na
GWA mapping	mID564	12	61.229	SW	na
GWA mapping	mID565	12	61.439	FN	na
GWA mapping	mID567	12	62.274	FN	na
GWA mapping	mID568	12	62.281	MLXRFN	na
GWA mapping	mID568	12	62.281	MLXRFN	na
GWA mapping	mID568	12	62.281	MLXRFN	na
GWA mapping	mID574	12	64.364	SW	na
aY, the total yield; XY, the yield of extra-large-sized fruit; SY, the yield of any fruit smaller than medium size; RY, the yield of red-colored fruit regardless of size; FN, the total number of fruits per plant; MLXFN, the number of medium-sized or larger fruits; MLXRFN, the number of medium-sized or larger red fruits; MLXRY, the yield of medium-sized or larger red fruits; MLXY, the yield of med…
bAn LOD score of 3.5 was chosen as the significance criteria.
cAn LOD score of 3.0 and a -log10p value of 3.7 were chosen as the significance criteria.
