# Supplementary material for: Genetic architecture of fresh-market tomato yield
Source: BMC Plant Biol. 2023 Jan 9;23:18. doi: 10.1186/s12870-022-04018-5 (PMC9827693; doi:10.1186/s12870-022-04018-5)
Supplement: Supplementary file 19 — Additional file 19. [file 12870_2022_4018_MOESM19_ESM.xlsx]

## Sheet: Sheet1
Supplementary Table 7. Mean square errors (MSEs) of five statistical models used to generate genomic estimated breeding values (GEBVs) for traits in fresh-market tomatoes.
Model	Traita	SNP set	MSE
random forest	RY	distributed SNP set	3.25604
random forest	SY	distributed SNP set	3.41234
random forest	XY	distributed SNP set	1.90307
random forest	Y	distributed SNP set	21.401
random forest	RY	mapped SNP set	4.26834
random forest	SY	mapped SNP set	1.56809
random forest	XY	mapped SNP set	3.60143
random forest	Y	mapped SNP set	23.669
random forest	RY	mapped/regularization SNP set	3.71782
random forest	SY	mapped/regularization SNP set	2.10865
random forest	XY	mapped/regularization SNP set	3.75554
random forest	Y	mapped/regularization SNP set	22.9662
random forest	RY	regularization SNP set	5.15649
random forest	SY	regularization SNP set	4.32909
random forest	XY	regularization SNP set	1.08649
random forest	Y	regularization SNP set	23.7115
rrBLUP	RY	distributed SNP set	3.89791
rrBLUP	SY	distributed SNP set	2.85107
rrBLUP	XY	distributed SNP set	1.42118
rrBLUP	Y	distributed SNP set	19.0402
rrBLUP	RY	mapped SNP set	4.40531
rrBLUP	SY	mapped SNP set	1.03265
rrBLUP	XY	mapped SNP set	5.25965
rrBLUP	Y	mapped SNP set	22.8554
rrBLUP	RY	mapped/regularization SNP set	3.02498
rrBLUP	SY	mapped/regularization SNP set	2.0424
rrBLUP	XY	mapped/regularization SNP set	2.98434
rrBLUP	Y	mapped/regularization SNP set	20.0165
rrBLUP	RY	regularization SNP set	3.56323
rrBLUP	SY	regularization SNP set	3.35493
rrBLUP	XY	regularization SNP set	2.39118
rrBLUP	Y	regularization SNP set	17.7842
SVM-linear	RY	distributed SNP set	3.33394
SVM-linear	SY	distributed SNP set	4.63696
SVM-linear	XY	distributed SNP set	1.71783
SVM-linear	Y	distributed SNP set	18.4109
SVM-linear	RY	mapped SNP set	2.94565
SVM-linear	SY	mapped SNP set	1.75627
SVM-linear	XY	mapped SNP set	4.17621
SVM-linear	Y	mapped SNP set	18.7168
SVM-linear	RY	mapped/regularization SNP set	3.57823
SVM-linear	SY	mapped/regularization SNP set	1.48184
SVM-linear	XY	mapped/regularization SNP set	3.04198
SVM-linear	Y	mapped/regularization SNP set	22.206
SVM-linear	RY	regularization SNP set	3.75997
SVM-linear	SY	regularization SNP set	3.34542
SVM-linear	XY	regularization SNP set	1.64295
SVM-linear	Y	regularization SNP set	20.6585
SVM-poly	RY	distributed SNP set	3.58338
SVM-poly	SY	distributed SNP set	3.45086
SVM-poly	XY	distributed SNP set	1.66
SVM-poly	Y	distributed SNP set	19.6329
SVM-poly	RY	mapped SNP set	2.94296
SVM-poly	SY	mapped SNP set	2.37419
SVM-poly	XY	mapped SNP set	4.59625
SVM-poly	Y	mapped SNP set	18.6289
SVM-poly	RY	mapped/regularization SNP set	4.24159
SVM-poly	SY	mapped/regularization SNP set	1.7341
SVM-poly	XY	mapped/regularization SNP set	1.82611
SVM-poly	Y	mapped/regularization SNP set	19.0386
SVM-poly	RY	regularization SNP set	2.35691
SVM-poly	SY	regularization SNP set	4.22933
SVM-poly	XY	regularization SNP set	2.24277
SVM-poly	Y	regularization SNP set	21.2869
SVM-radial	RY	distributed SNP set	3.80869
SVM-radial	SY	distributed SNP set	3.53607
SVM-radial	XY	distributed SNP set	1.51895
SVM-radial	Y	distributed SNP set	21.0369
SVM-radial	RY	mapped SNP set	4.40533
SVM-radial	SY	mapped SNP set	3.45884
SVM-radial	XY	mapped SNP set	4.09186
SVM-radial	Y	mapped SNP set	25.564
SVM-radial	RY	mapped/regularization SNP set	3.38375
SVM-radial	SY	mapped/regularization SNP set	2.01874
SVM-radial	XY	mapped/regularization SNP set	3.74242
SVM-radial	Y	mapped/regularization SNP set	22.9469
SVM-radial	RY	regularization SNP set	2.94584
SVM-radial	SY	regularization SNP set	2.76259
SVM-radial	XY	regularization SNP set	1.18775
SVM-radial	Y	regularization SNP set	16.0196
aY, the total yield; XY, the yield of extra-large-sized fruit; SY, the yield of any fruit smaller than medium size; RY, the yield of red-colored fruit regardless of size.
